# Supplementary material for: Nucleoside Transport and Nucleobase Uptake Null Mutants in Leishmania mexicana for the Routine Expression and Characterization of Purine and Pyrimidine Transporters
Source: Int J Mol Sci. 2022 Jul 23;23(15):8139. doi: 10.3390/ijms23158139 (PMC9331716; doi:10.3390/ijms23158139)
Supplement: Supplementary file 1 [file ijms-23-08139-s001.zip]

Archive with 1 entries (1 files):
- ijms-1808348-supplementary.pdf
